# Supplementary material for: Variable training but not sleep improves consolidation of motor adaptation
Source: Sci Rep. 2018 Oct 29;8:15977. doi: 10.1038/s41598-018-34225-w (PMC6206141; doi:10.1038/s41598-018-34225-w)
Supplement: Supplementary file 2 — Supplementary Dataset [file 41598_2018_34225_MOESM2_ESM.csv]

subject	condition_sleep	condition_training	group	age_years	gender	weight_approximate_kg	body_height_meters	body_mass_index	dominant_hand	training_session_PVT_duration_min	training_session_PVT_n_trials_before_exclusion	training_session_PVT_n_lapses_exclusion_first2trials	training_session_PVT_n_early_responses_exclusion_first2trials	training_session_PVT_n_trials_exclusion_first2trials	training_session_PVT_mean_reaction_time_exclusion_first2trials	training_session_PVT_n_trials_mean_reaction_time_exclusion_first2trials	training_session_hungry_1_to_5_scale	training_session_thirstry_1_to_5_scale	training_session_Postitive_Affect_score	training_session_Negative_Affect_score	training_session_Standard_Sleepiness_Scale	retest_session_PVT_duration_min	retest_session_PVT_n_trials_before_exclusion	retest_session_PVT_n_lapses_exclusion_first2trials	retest_session_PVT_n_early_responses_exclusion_first2trials	retest_session_PVT_n_trials_exclusion_first2trials	retest_session_PVT_mean_reaction_time_exclusion_first2trials	retest_session_PVT_n_trials_mean_reaction_time_exclusion_first2trials	retest_session_hungry_1_to_5_scale	retest_session_thirstry_1_to_5_scale	retest_session_Postitive_Affect_score	retest_session_Negative_Affect_score	retest_session_Standard_Sleepiness_Scale	FFCF_training	FFCF_posttest_begin	FFCF_posttest_end	FFCF_transfer_begin	FFCF_transfer_end	motor_error_enclosed_area_training_LT	motor_error_enclosed_area_posttest	motor_error_enclosed_area_transfer	motor_error_enclosed_area_difference_posttest-training	motor_error_enclosed_area_difference_transfer-training	alpha_power_training_planning_leftHemisphere	alpha_power_training_planning_rightHemisphere	alpha_power_training_execution_leftHemisphere	alpha_power_training_execution_rightHemisphere	alpha_power_posttest_planning_leftHemisphere	alpha_power_posttest_planning_rightHemisphere
1	sleep	blocked	SB	25.44	male	75	1.85	21.9138057	righthanded	5.1	40	0	0	38	316.74	38	3	4	3	1.1	3	5.183333333	36	0	0	34	305.15	34	2	2	2.1	1.1	2	62.9512833	44.09765	64.6749	-13.9083667	37.46345	0.003231127	0.003219631	0.008035317	-0.000011496	0.00480419	-16.45236215	18.18796645	-33.80754899	-34.10282673	-0.757581287	27.83027283
2	sleep	blocked	SB	18.37	male	81	1.83	24.18704649	righthanded	5.1	39	1	0	37	319.38	37	1	5	2.6	1.5	4	5.116666667	44	0	0	42	309.62	42	1	4	3.3	1.6	2	52.5131667	15.1165333	59.70435	-55.5405667	-5.38216667	0.004133097	0.002053003	0.008843483	-0.002080093	0.004710387	-51.70657195	-50.75920632	-64.4265289	-68.29908328	-75.58649108	-64.91534606
3	sleep	blocked	SB	28.32	male	80	1.83	23.88844098	righthanded	5.1	41	0	0	39	256.67	39	2	2	2.8	1	2	5.05	44	0	0	42	250.88	42	1	1	3.7	1	1	56.2859833	31.7331333	61.4456833	-25.2276833	22.7919667	0.001515321	0.002180425	0.00792496	0.000665104	0.006409639	0.912715925	-8.357051882	-14.61775557	-36.4119353	-22.54465977	-24.30211044
4	sleep	blocked	SB	23.89	male	95	1.86	27.459822	righthanded	5.116666667	39	0	0	37	270.41	37	2	3	3.2	1.2	3	5.033333333	38	0	0	36	263.64	36	4	4	3.2	1.1	2	51.8731333	20.5118833	74.3014167	-21.6831333	34.9412833	0.002414029	0.002403457	0.0068266	-1.05723E-05	0.004412571	-39.57775022	-29.63701247	-63.97931818	-60.59033506	-43.45385307	-21.56409468
5	sleep	blocked	SB	23.09	male	69	1.81	21.06162816	righthanded	5.066666667	41	0	0	39	300.05	39	1	2	2.5	1.3	2	5.116666667	41	0	0	39	302.95	39	1	2	2.8	1.3	3	63.2686	25.3900167	94.96455	-1.7286465	14.52325	0.002532992	0.002537863	0.008756177	0.000004871	0.006223185	-71.0097156	-43.0724838	-80.63833571	-71.17263375	-53.5228695	-32.8996779
6	sleep	blocked	SB	19.84	male	83	1.81	25.33500198	righthanded	5.083333333	38	0	0	36	284.17	36	1	1	2.3	1.1	3	5.166666667	39	0	0	37	297.89	37	1	1	1.9	1	3	38.6358167	29.8076333	37.5210833	-6.96415	19.64845	0.003112819	0.002772139	0.008884937	-0.00034068	0.005772118	-57.96318191	-64.32085376	-68.02758564	-73.687661	-34.20579887	-30.80300324
7	sleep	blocked	SB	20.93	male	73	1.68	25.86451247	righthanded	5.133333333	41	0	0	39	296.82	39	2	2	2.1	1.1	3	5.083333333	37	0	0	35	310.4	35	3	2	1.9	1.3	3	47.7100333	32.040685	77.0318	-30.78765	-6.08397833	0.00374573	0.002634911	0.009286813	-0.001110819	0.005541083	-5.649549343	-4.452506198	9.642906966	-18.87836319	0.387809847	35.08644529
8	sleep	blocked	SB	30.43	male	70	1.7	24.22145329	righthanded	5.083333333	38	0	0	36	279.08	36	2	3	2.7	1.3	3	5.016666667	39	0	0	37	304.84	37	2	2	1.9	1.4	4	65.6802333	29.81065	42.2209167	-33.8322167	-39.9712167	0.002494307	0.00248986	0.01155539	-4.44667E-06	0.009061083	23.79585857	36.33834368	36.85885361	25.58371795	9.051484805	54.12302946
9	sleep	blocked	SB	26.52	male	72	1.77	22.98190175	righthanded	5.133333333	38	1	0	36	300.89	36	1	1	3.2	1.4	3	5.15	38	0	0	36	304.25	36	2	3	2.7	1.1	3	61.8387717	50.0916167	82.76945	-6.2426	35.4587	0.003121126	0.002617505	0.00917462	-0.000503621	0.006053494	-58.08145318	-55.33637224	-72.33974623	-67.15842276	-20.05931325	-27.62256848
10	sleep	blocked	SB	21	male	79	1.86	22.83500983	righthanded	5.033333333	39	0	0	37	270.92	37	1	3	3	1.2	3	5.1	38	0	0	36	264.64	36	4	3	2.9	1	2	54.4055	25.6870167	76.14345	0.88174167	26.5537022	0.00220274	0.002590743	0.009164117	0.000388003	0.006961376	13.12097089	-16.33382057	-8.924650948	-27.16795029	-6.631799462	4.525183963
11	sleep	blocked	SB	24.87	male	81	1.89	22.67573696	righthanded	5.066666667	39	0	0	37	290.65	37	1	3	1.9	1.1	3	5.15	38	1	0	36	292.92	36	2	2	1.9	1	2	41.9486333	14.0261333	42.95363	15.47905	37.0761033	0.004018644	0.003280433	0.01060335	-0.000738211	0.006584706	-11.88940515	-7.197769332	-10.29096	-7.262283771	-4.420597444	13.22669904
12	sleep	blocked	SB	25.5	male	80	1.83	23.88844098	righthanded	5.183333333	38	0	0	36	291.03	36	2	3	3.1	1.2	3	5.133333333	39	0	0	37	295.41	37	2	2	3.1	1.3	2	53.23075	16.7643	59.1220167	-37.7589	19.7818333	0.00237909	0.003250556	0.011279433	0.000871466	0.008900343	-4.715709059	-16.58822328	-20.82276636	-44.03146986	0.761084634	2.655290033
13	sleep	random	SR	28.7	male	68	1.74	22.46003435	righthanded	5.166666667	38	0	1	36	309.77	35	1	2	3.4	1.1	3	5.033333333	39	0	0	37	300.35	37	1	1	3	1	2	46.1011333	25.8526667	49.9469833	-2.99126667	18.3124333	0.00366932	0.00307627	0.008567533	-0.00059305	0.004898213	1.091133262	-16.21903612	-31.73624696	-44.87648058	-10.32910664	9.063101443
14	sleep	random	SR	19.39	male	72	1.85	21.03725347	righthanded	5.2	38	1	0	36	280.06	36	1	2	3.6	1.2	2	5.1	37	1	0	35	299.46	35	1	2	3.2	1.5	2	47.681565	36.1537667	52.2735	-23.54485	-2.92406667	0.004643837	0.002466123	0.007370607	-0.002177714	0.00272677	-58.27037975	-60.59028556	-63.40458305	-74.10759893	-51.21169107	-64.85554084
15	sleep	random	SR	19.62	male	76	1.8	23.45679012	righthanded	5.033333333	41	0	0	39	306.23	39	2	2	2.8	1.4	3	5.066666667	43	0	0	41	291	41	1	3	2	1.2	3	37.78775	26.25992	58.8434333	-13.6842333	11.6702167	0.003339799	0.002731911	0.00838443	-0.000607888	0.005044631	-30.56488592	-22.36654814	-38.17794699	-9.61559724	31.0826119	13.34121101
16	sleep	random	SR	27.38	male	73	1.8	22.5308642	righthanded	5.133333333	38	0	0	36	316.92	36	1	2	3.9	1.6	2	5.05	38	0	0	36	329.67	36	2	2	3.1	1.3	2	77.58935	39.2879167	71.7662167	-28.7604167	62.1352667	0.003350476	0.002079097	0.007139243	-0.001271379	0.003788767	-2.07083831	27.47620209	-4.508152499	-4.47637266	17.70374324	16.36892863
17	sleep	random	SR	21.93	male	76	1.76	24.53512397	righthanded	5.083333333	41	0	0	39	286.28	39	2	3	3.4	1.2	5	5.133333333	40	0	0	38	264.42	38	1	2	3.9	1.3	2	70.1409333	29.0598833	62.29065	6.96715833	39.7293	0.002485673	0.002341721	0.005344434	-0.000143951	0.002858761	-31.83511375	-24.86799238	-38.67831936	-54.34323216	-26.30402282	-23.82246126
18	sleep	random	SR	29.97	male	70	1.85	20.45288532	righthanded	5.116666667	38	0	0	36	268.42	36	1	2	3.3	1.2	2	5.033333333	39	0	0	37	280.32	37	2	2	2.5	1.4	4	55.75945	34.6964667	50.25535	-2.55061667	17.83305	0.003087987	0.003657415	0.00842238	0.000569427	0.005334393	-34.92910919	-39.5748011	-39.04984453	-51.89437228	-39.76412332	-34.96992943
19	sleep	random	SR	27.22	male	84	1.82	25.35925613	righthanded	5.033333333	41	0	0	39	274.64	39	1	1	3.3	1	2	5.133333333	42	0	0	40	303.85	40	2	2	2.9	1.2	4	65.3894333	40.2563	52.6298333	-46.5465833	-6.44925	0.003438793	0.002865933	0.011858007	-0.00057286	0.008419213	-42.5293761	-41.96059711	-50.69841269	-43.64487674	-19.81163891	-27.15079356
20	sleep	random	SR	29.21	male	84	1.78	26.51180407	righthanded	5.083333333	37	0	0	35	272.6	35	1	1	3.4	1.1	2	5.133333333	41	0	0	39	281.46	39	1	2	3.5	1.1	3	70.88385	56.2884333	57.7870333	6.94758333	33.0900667	0.002881969	0.002606008	0.00689025	-0.000275961	0.004008281	30.87039311	28.60137015	28.73436204	8.933508222	5.493525241	-2.056064364
21	sleep	random	SR	26.45	male	74	1.75	24.16326531	righthanded	5.066666667	40	0	0	38	294.68	38	1	2	3.6	1.3	1	5.15	37	0	0	35	291.66	35	1	2	3.6	1	1	73.2792333	35.83845	73.02665	-57.7276167	-1.00371667	0.002890147	0.003156458	0.007730303	0.000266311	0.004840157	3.873620356	-23.22409095	-21.83457924	-34.73879887	-11.48887188	3.14838571
22	sleep	random	SR	26.96	male	70	1.81	21.36686914	righthanded	5.066666667	43	0	0	41	282.88	41	1	1	3.9	1.1	2	5.1	40	0	0	38	279.39	38	1	2	3	1	3	42.2805833	38.0325833	62.8429167	-13.6848167	2.98516667	0.005208633	0.003854533	0.00828046	-0.0013541	0.003071827	-9.758599866	-12.00086894	-16.73029534	-19.67301898	6.347308575	-5.282285143
23	sleep	random	SR	25.73	male	73	1.84	21.56190926	righthanded	5.033333333	40	0	0	38	242.45	38	1	1	4.3	1.1	2	5.05	37	0	0	35	237.94	35	1	1	4.7	1	1	46.1468	37.1130567	68.2196333	-34.61205	23.0743	0.00392022	0.002665118	0.00912768	-0.001255102	0.00520746	-2.7063888	6.765105374	-2.141747482	3.442660084	14.89841552	22.8377469
24	sleep	random	SR	22.26	male	80	1.91	21.92922343	righthanded	5.066666667	39	0	0	37	267.16	37	1	3	3.7	1.2	2	5.033333333	38	0	0	36	253.25	36	1	2	3.3	1	3	67.9101667	27.0681	46.9583167	-7.05525	37.3712	0.003723902	0.004003409	0.007735557	0.000279507	0.004011655	-44.7846533	-26.4908891	-71.42692938	-67.00866125	-66.09153902	-45.02642477
25	wake	blocked	WB	21.6	male	75	1.85	21.9138057	righthanded	5.116666667	37	0	0	35	278	35	2	1	2.3	1.1	4	5.083333333	38	0	0	36	268.56	36	2	2	2.4	1.3	4	32.3066667	43.0034983	67.06155	-32.7170633	2.58758333	0.003008417	0.003374153	0.010937178	0.000365737	0.007928761	-33.07551937	-37.67733018	-62.70874443	-53.21621715	-44.89022926	-8.218079424
26	wake	blocked	WB	29.26	male	75	1.75	24.48979592	righthanded	5.133333333	40	0	0	38	259.61	38	1	2	2.2	1	3	5.05	37	0	0	35	266.14	35	1	2	2.1	1.1	4	63.2799333	36.77845	87.7185333	-2.78018333	35.46315	0.001332368	0.001801263	0.005271985	0.000468895	0.003939617	-17.09423615	4.401465974	-20.99392819	-14.99003235	-15.11996832	19.0446585
27	wake	blocked	WB	25.65	male	90	1.82	27.17063157	righthanded	5.133333333	37	1	1	35	276.06	34	4	2	2.8	1.4	4	5.033333333	39	0	0	37	271.54	37	3	3	3.3	1	2	38.6741	36.0134333	37.4999	-23.8670167	37.5706	0.003224837	0.003224323	0.01162831	-5.13667E-07	0.008403473	6.101828094	-11.84628923	-12.82855234	-20.92400408	27.73411991	2.969230281
28	wake	blocked	WB	26.08	male	63	1.78	19.88385305	righthanded	5.066666667	38	0	0	36	295.17	36	1	2	2.7	1.4	4	5.05	36	1	0	34	285.62	34	1	1	3.3	1.4	2	61.8114333	33.6780167	66.0189167	-15.99635	26.9359833	0.00359232	0.002404529	0.008071873	-0.001187791	0.004479554	-74.91299449	-80.51640239	-80.42011703	-88.63662027	-32.43383904	-37.31763014
29	wake	blocked	WB	21.01	male	66	1.85	19.28414901	righthanded	5.083333333	40	0	0	38	300.42	38	1	3	3.4	1	2	5.033333333	41	0	0	39	328.41	39	1	2	2.1	1	3	15.7807833	26.6054333	72.3683833	-1.00536667	55.6711167	0.003217147	0.002769093	0.00847577	-0.000448054	0.005258623	-33.04937755	-9.486514918	-50.15143058	-56.38446382	-61.15040104	-36.67170984
30	wake	blocked	WB	23.71	male	71	1.81	21.67211013	righthanded	5.1	37	0	0	35	286.17	35	1	2	3	1.1	2	5.15	40	0	0	38	287.16	38	1	1	2.6	1.1	3	62.5131667	21.3532	50.12795	-13.1944667	30.5663833	0.003291431	0.003300116	0.010510873	8.68533E-06	0.007219443	-0.981099738	9.222495151	3.343876869	-21.06544462	-2.062496322	-17.04309482
31	wake	blocked	WB	22.53	male	76	1.81	23.19831507	righthanded	5.116666667	40	0	0	38	284.39	38	1	3	3.6	1.2	1	5.2	41	1	0	39	286.49	39	4	2	3.1	1.1	2	63.2797333	46.6540833	66.0616	-16.3145167	3.178235	0.001389966	0.002776058	0.008108883	0.001386092	0.006718918	-47.22424006	-54.6656597	-57.35702028	-61.52199746	21.15368231	47.99808352
32	wake	blocked	WB	24.63	male	85	1.83	25.38146854	righthanded	5.116666667	40	0	0	38	311.16	38	1	2	4.3	1.1	2	5.083333333	36	0	0	34	316.41	34	2	2	4	1	3	96.8461833	16.7464167	77.95595	-6.21875	34.7369167	0.000974632	0.002470921	0.008082754	0.001496289	0.007108122	-19.0824002	0.922098234	7.798812132	-15.55229657	8.719046185	-11.46954428
33	wake	blocked	WB	25.78	male	85	1.75	27.75510204	righthanded	5.116666667	38	0	0	36	328.11	36	2	2	2.5	1.2	4	5.15	40	0	0	38	327.63	38	1	2	1.7	1.1	5	44.6401667	29.4504833	64.2137833	14.8948333	56.4367167	0.002077571	0.003562936	0.005976559	0.001485365	0.003898988	-66.17666691	-34.25930848	-76.05646934	-58.3678523	-64.25986073	-31.56635344
34	wake	blocked	WB	25.17	male	68	1.69	23.80869017	righthanded	5.133333333	38	0	0	36	321.25	36	3	3	2.7	1	3	5.05	38	0	0	36	312.19	36	2	2	3.4	1	2	37.7302833	81.7493	78.7606833	-24.7327167	0.84745	0.002319797	0.003283664	0.010794823	0.000963867	0.008475026	-35.04141013	-6.299291651	-36.15337774	-32.02579955	-15.08614714	-14.81216339
35	wake	blocked	WB	22.14	male	77	1.8	23.7654321	righthanded	5.166666667	43	0	0	41	286.29	41	1	1	3.9	1.2	2	5.033333333	39	0	0	37	289.76	37	2	2	3.7	1.3	2	43.6109	38.1677667	51.0820333	-10.4853	49.92345	0.002744235	0.002374937	0.007800647	-0.000369299	0.005056411	-63.49442275	-40.03604734	-57.32630693	-47.64852974	-9.616103725	-30.05997072
36	wake	blocked	WB	24.25	male	75	1.78	23.671253	righthanded	5.05	38	2	0	36	307.89	36	1	2	2.8	1.3	5	5.166666667	38	0	0	36	274.08	36	1	2	3.2	1.2	3	51.2084167	42.5017333	54.8655	-25.676525	37.1853833	0.002582452	0.00295697	0.010020093	0.000374518	0.007437641	-11.45747273	77.73552849	-20.1048282	11.86292443	-1.336226647	18.51887833
37	wake	random	WR	22.77	male	70	1.81	21.36686914	righthanded	5.05	39	0	0	37	299.32	37	3	4	3.5	1.7	4	5.2	43	0	0	41	313.12	41	3	3	3.1	2	2	37.5606833	18.5983667	62.4094617	-8.08524167	31.4895833	0.004345679	0.003470943	0.006979027	-0.000874736	0.002633348	5.115497973	14.4736092	-33.27791836	-46.11380599	33.66169978	26.5979306
38	wake	random	WR	29.93	male	132	1.86	38.15469997	righthanded	5.033333333	40	1	0	38	322.26	38	1	1	2.2	1.4	4	5.05	36	0	0	34	306.76	34	1	2	2.1	1.1	3	59.3347667	30.9499	73.1572	-10.3781667	30.0818833	0.00339947	0.003821593	0.008416803	0.000422124	0.005017334	-25.78959769	-13.4474194	-16.62320939	-17.99353226	6.581341353	2.517636192
39	wake	random	WR	24.25	male	71	1.8	21.91358025	righthanded	5.033333333	38	0	0	36	292.67	36	2	2	3.6	1.2	3	5.116666667	41	0	0	39	293.56	39	1	2	3.2	1.1	3	51.9600333	35.6481667	63.1723167	-10.4644517	42.3575833	0.003069	0.002726155	0.007718273	-0.000342845	0.004649273	-14.44647812	5.679719894	-7.016576478	7.283703413	-5.453748323	16.04063085
40	wake	random	WR	25.33	male	65	1.74	21.46915048	righthanded	5.033333333	40	0	0	38	311.16	38	1	2	3	1.4	2	5.2	40	1	0	38	316.63	38	3	3	3.5	1.2	1	56.3989667	16.1907	61.4212	-2.65585333	11.6666167	0.003781286	0.00331826	0.008950707	-0.000463026	0.005169421	-17.18999676	-23.68882987	-36.56784079	-43.98708749	-17.6750968	-20.80188069
41	wake	random	WR	22.33	male	80	1.82	24.1516725	righthanded	5.116666667	42	0	0	40	318.7	40	2	2	3.2	1.7	2	5.066666667	40	0	0	38	291.92	38	2	2	2.5	1.4	4	80.83155	59.1339667	57.4317333	1.244815	27.12295	0.004650585	0.002922315	0.007136311	-0.00172827	0.002485726	-34.54397624	-47.39425454	-45.99034945	-58.03668351	1.820302333	-27.73211506
42	wake	random	WR	23.78	male	80	1.8	24.69135802	righthanded	5.033333333	38	0	0	36	285.33	36	1	3	3.7	1.1	2	5.083333333	37	0	0	35	327.03	35	2	2	3.8	1	3	46.7557	37.2026667	51.2093167	-30.2154333	-3.54071667	0.00360736	0.004665835	0.00843335	0.001058475	0.00482599	18.93112968	-7.122152868	10.21632	-18.08985153	24.42025768	26.74799132
43	wake	random	WR	20.98	male	87	1.9	24.09972299	righthanded	5.066666667	38	1	0	36	340.47	36	1	1	1.8	1.7	3	5.116666667	38	0	0	36	302.44	36	1	1	2.7	1.7	2	39.4654333	10.4775667	42.0495167	-13.2908667	43.5190667	0.003811583	0.003770107	0.010896947	-4.14767E-05	0.007085363	-1.330656029	29.42350356	-28.53230545	-30.80688848	30.0130614	24.67648991
44	wake	random	WR	22.53	male	72	1.81	21.97735112	righthanded	5.05	37	1	0	35	327.69	35	1	1	3.2	1.1	2	5.116666667	37	0	0	35	325.37	35	2	2	2.8	1.4	3	49.6201833	18.2892167	66.4125	-17.6342333	63.5847667	0.003719953	0.002885404	0.009212937	-0.000834549	0.005492984	-35.1390912	-23.16208896	-47.84402682	-61.44043874	-48.46473279	-46.33675022
45	wake	random	WR	22.9	male	69	1.79	21.5349084	righthanded	5.033333333	42	1	0	40	282.68	40	2	2	3.9	1	2	5.15	43	0	0	41	246.1	41	2	1	4.4	1	1	32.5749667	12.62785	51.0068667	-6.68188333	21.5444833	0.002542746	0.002800876	0.008091086	0.00025813	0.005548339	-17.07506503	-9.531971126	-8.578750673	-18.93672724	8.534846891	-35.12984184
46	wake	random	WR	20.84	male	73	1.7	25.25951557	righthanded	5.05	37	0	0	35	263.63	35	1	1	2.6	1.4	4	5.016666667	39	0	0	37	255.54	37	2	2	2.6	1.8	3	68.62045	31.6331833	55.4287	NA	NA	0.002532369	0.002043339	NA	-0.000489031	NA	52.17350186	18.50187038	45.03928517	8.204818629	27.02964733	26.52458772
47	wake	random	WR	19.88	male	72	1.79	22.47120876	righthanded	5.216666667	39	0	0	37	300.89	37	1	3	2.1	1.2	2	5.083333333	41	1	0	39	317.46	39	2	1	3	1.1	1	66.2739333	50.9835667	92.7895	NA	NA	0.00452293	0.002114185	NA	-0.002408745	NA	4.73489528	24.53275325	-21.41840969	-25.23172002	0.40445757	1.534896941
48	wake	random	WR	24.92	male	90	1.87	25.73708141	righthanded	5.066666667	43	0	0	41	265.24	41	1	2	2.9	1	2	5.233333333	37	0	0	35	290.34	35	1	1	2.9	1	4	77.4799667	52.41355	67.0165	-41.0637833	32.8178167	0.003448535	0.002045941	0.008041243	-0.001402593	0.004592709	-43.41920963	-48.41509886	-62.07899682	-68.4027274	-24.76149279	-25.99129106
[truncated: 1,337 more columns]
